# Supplementary material for: Educational Strategies to Reduce Physician Shortages in Underserved Areas: A Systematic Review
Source: Int J Environ Res Public Health. 2023 May 29;20(11):5983. doi: 10.3390/ijerph20115983 (PMC10252282; doi:10.3390/ijerph20115983)
Supplement: Supplementary file 1 [file ijerph-20-05983-s001.zip]

Archive with 1 entries (1 files):
- ijerph-2344281-supplementary.pdf
